# Supplementary material for: Microwave-Assisted Extraction of Anticancer Flavonoid, 2′,4′-Dihydroxy-6′-methoxy-3′,5′-dimethyl Chalcone (DMC), Rich Extract from Syzygium nervosum Fruits
Source: Molecules. 2022 Feb 18;27(4):1397. doi: 10.3390/molecules27041397 (PMC8877704; doi:10.3390/molecules27041397)
Supplement: Supplementary file 1 [file molecules-27-01397-s001.zip]

Archive with 1 entries (1 files):
- molecules-1560135-supplementary.pdf
